# Supplementary material for: Adult and neonatal models of chemogenetic heart failure caused by oxidative stress
Source: J Clin Invest. 2024 Mar 14;134(9):e178251. doi: 10.1172/JCI178251 (PMC11060721; doi:10.1172/JCI178251)
Supplement: Supporting data values [file jci-134-178251-s228.xls]

## Sheet: Fig.1C
EF		FS		ESV		EDV		AWTd		PWTd
L-alanine	D-alanine	L-alanine	D-alanine	L-alanine	D-alanine	L-alanine	D-alanine	L-alanine	D-alanine	L-alanine	D-alanine
82.72	63.51	47.9582	31.8834	1.04	3.24	6.03	8.87	0.23707	0.2419	0.329452	0.230548
80.92	62.79	46.0902	31.3306	1.2	3.12	6.29	8.38	0.277746	0.259966	0.336752	0.290346
80.16	73.19	45.3971	39.4072	1.34	2.7	6.78	10.06	0.2664	0.178288	0.224312	0.239147
83.35	68.29	48.7414	35.3097	1.1	2.64	6.58	8.33	0.334375	0.170251	0.230199	0.125496
78.71	69.37	44.0229	36.301	1.52	3.04	7.15	9.92	0.287738	0.244844	0.244148	0.195525
80.44	72.88	45.968	39.0567	1.76	2.5	9.02	9.22	0.170549	0.271009	0.305116	0.203225
	74.18		39.8646		1.77		6.87		0.190689		0.196471
	72.26		38.3792		2.16		7.8		0.208717		0.277392
	65.66		33.0211		1.95		5.67		0.192895		0.281252
	63.57		31.7737		2.71		7.45		0.187545		0.187402
	68.67		35.6332		2.72		8.67		0.306005		0.270074
	70.14		36.6088		2.16		7.25		0.168777		0.167938
	58.88		28.7608		3.63		8.84		0.218012		0.159412
	64.81		32.8081		3.15		8.95		0.180842		0.183071
	63.13		31.2488		2.11		5.71		0.181611		0.305166

## Sheet: Fig.1F
Baseline HyPer
L-Ala	D-Ala
0.496249	1.55635
0.918009	1.43244
0.747717	0.907144
0.829911	0.624588
0.242611	0.356995
0.325077	0.352324
0.334466	0.302302
0.301488	1.10987
0.827377	1.42687
0.33521	1.22264
0.567829	1.44732
0.461915	0.825704
0.345951	0.92583
0.536082	1.30469
0.553401	1.19758
0.509835	1.14632
0.537843	1.52406
0.600909	1.5055
0.558357	0.958066
0.503368	0.853293
0.456827	1.25898
0.553352	1.44048
0.76166	0.906794
0.605787	0.988578
0.481392	1.31308
0.605836	0.822404
0.416125	0.527512
0.435344	0.439019
0.594296	0.488804
0.341075	0.821675
0.472529	1.05898
0.518705	0.991007
0.600403	1.01099
0.58541	1.72327
0.488438	1.39887
0.420005	1.61836
0.725253	1.45773
0.684364	1.49959
0.542108	0.578347
0.618489	0.45435
0.425964	0.995346
0.377368	0.758292
0.289227	0.788482
0.610934	1.29973
0.33588	1.12879
0.477162	0.972243
0.363075	0.823611
0.681347	1.11891
0.639583	1.40504
0.566291	1.48646
0.754907	1.57021
0.929458	1.01107
0.969707	1.1485
0.401035	0.732704
0.596878	0.65092
0.333613
0.664679
0.974562
0.820649
0.7841
0.473077
0.385132
0.425804
0.578766
0.520493
0.740155
0.555035
0.359633
0.552015
0.475723
0.509905
0.424595
0.455088
0.339546
0.60431
0.619097
0.605414
0.467726
1.08751
0.350941
0.587785
0.867495
0.906767
0.435812
0.388374
0.608987
0.552197
0.573976
0.623711
0.341774
0.545731
0.450392
0.352307
0.682607
0.325502
0.56438
0.730595
0.264359
0.732339
1.00404
0.444692
0.524423
0.500246
0.492329
0.788165
0.675774
0.671801
0.731016
0.73785
0.90589
0.855888
0.78317
0.326495
0.312443
0.469168
0.316433
0.495255
0.796317
0.621549
0.451622
0.43053

## Sheet: Fig.1G
Mitosox
L-Ala	D-Ala
22.7293	234.554
47.4127	187.962
109.817	366.491
145.999	587.257
112.552	224.417
84.0528	307.773
64.2705	594.732
77.3911	188.286
	162.335
	201.013
	422.348
	214.232
	269.808
	307.923
	287.785
	344.878
	455.705
	380.32
	511.33
	293.817
	265.462
	310.131
	290.381

## Sheet: Fig.1H
TMRM
L-Ala	D-Ala
182.28	44.6489
200.984	7.13416
175.472	23.4595
254.212	49.6272
115.676	6.86019
172.224	15.5457
111.958	6.45967
127.589	5.47142
89.0487	11.3833
107.855	89.6792
93.6485	173.61
139.289	9.37522
257.19	27.4417
	87.9078
	43.7186
	37.9058
	40.1748
	27.8514
	26.0135
	49.6178
	65.303
	8.0939
	49.4081
	246.471

## Sheet: Fig.1I
HyPer	TMRM
0.976259	7.13416
1.17641	6.86019
1.06667	5.47142
1.12247	87.9078
0.720659	182.28
0.465867	200.984
0.487777	175.472
0.481009	254.212
0.547771	115.676
0.518977	172.224
0.491447	111.958
0.820971	127.589
0.663937	89.0487
0.509288	107.855
0.483465	93.6485
0.527219	139.289
0.660669	257.19
0.56762	155.956

## Sheet: Fig.1J.
TUNEL		Ki67
L-Ala	D-Ala	L-Ala	D-Ala
0.019107	0.046983	0.11257	0.294023
0.016658	0.146695	0.230674	0.244715
0.019775	0.033219	0.179652	0.205366
0.033616	0.039778	0.213478	0.287252
0.005002	0.101507	0.235612	0.296783
0.037734	0.012983	0.251758	0.526711
0.016644		0.243407
0.016448		0.087079

## Sheet: S.Fig.1D
Time (min)	R1 W1 Avg	R2 W1 Avg	R3 W1 Avg	R4 W1 Avg	R5 W1 Avg	R6 W1 Avg	R7 W1 Avg	Average
0.007	0.988062	0.944203	0.941728	0.992979	1.00816	1.00144	0.904906	0.968783
0.173667	1.01331	0.98161	0.981183	1.01158	1.02249	1.0083	0.94254	0.99443
0.340333	0.996591	0.988483	1.01946	1.00795	1.00534	0.999202	0.968235	0.992537
0.507	1.00663	1.00488	1.01406	0.997407	0.998282	1.00707	0.989006	1.00248
0.673667	1.00719	1.01051	1.01618	0.991608	0.974985	0.985356	0.983368	0.9956
0.840333	0.983163	1.01052	1.02533	0.994141	0.985821	0.985658	0.992351	0.996713
1.007	0.99904	1.02575	1.03	0.996979	0.989424	0.995251	1.0165	1.00756
1.17367	1.00584	1.00189	1.04711	1.00605	0.980581	1.00325	1.01254	1.00818
1.34033	1.00461	1.01639	1.04109	0.994262	0.989759	0.993344	1.00862	1.00687
1.507	0.999028	1.06586	1.03758	0.999164	0.996616	1.00958	1.03035	1.01974
1.67367	1.01004	1.05115	1.02913	0.995831	0.992867	1.01553	1.04093	1.01936
1.84033	1.00671	0.918219	1.00514	0.99531	0.987999	0.999677	1.0203	0.99048
2.007	0.995464	1.02892	1.0014	1.00873	1.00573	1.01004	1.05332	1.0148
2.17367	1.00015	1.0137	0.989962	1.00786	1.02111	1.01921	1.03951	1.01307
2.34033	1.01095	1.03484	0.982742	0.991803	1.00869	1.0059	1.03489	1.00997
2.507	0.989736	1.0346	0.968073	0.997826	1.01121	1.00385	1.02505	1.00433
2.67367	0.996061	1.01289	0.952669	1.00076	1.03034	1.02163	1.04144	1.00797
2.84033	0.995329	1.01374	0.944558	0.997724	1.02444	1.01585	1.0386	1.00432
3.007	0.989697	1.00398	0.951391	1.00507	1.02294	1.05065	1.04253	1.00947
3.17367	1.00669	1.003	0.957964	1.01175	1.02642	1.05962	1.03669	1.01459
3.34033	0.998243	0.976075	0.969011	1.01096	1.01439	1.0432	1.03665	1.00693
3.507	0.992872	0.959834	0.987699	1.01724	1.01024	1.049	1.02774	1.00638
3.67367	1.00382	0.97311	0.984075	1.00849	1.01812	1.02932	1.01683	1.00482
3.84033	0.994444	0.965998	0.938682	0.998571	0.99873	1.00021	0.990374	0.983858
4.007	1.00429	0.955287	0.979362	1.00507	0.985937	0.998321	1.01212	0.991484
4.17367	1.00274	0.965747	1.0516	1.01161	0.989507	0.996881	0.980173	0.999752
4.34033	0.987155	0.962109	1.00717	1.00135	0.979682	0.979334	0.967867	0.983524
4.507	0.983652	0.970442	1.00802	1.02047	0.981384	0.997694	0.968928	0.990085
4.67367	1.0078	0.998788	1.009	1.00169	0.975593	0.965758	0.940761	0.985627
4.84033	1.0245	0.969492	1.01705	1.00174	0.975934	0.963435	0.950828	0.98614
5.007	1.01195	1.01557	1.02916	0.992607	0.981995	0.945748	0.954626	0.990237
5.17367	0.995897	1.02618	1.01439	0.997404	1.00047	0.966217	0.984088	0.997805
5.34033	1.00736	1.03456	1.02764	0.891692	1.00034	0.930858	0.977394	0.981406
5.507	0.989157	1.03469	1.04465	1.0381	1.01707	0.952956	1.00334	1.01142
5.67367	0.997722	1.03716	0.992477	1.00219	1.00179	0.994181	0.962851	0.998339
5.84033	1.27072	1.04054	0.943699	0.923396	1.34649	1.00569	1.0855	1.088
6.007	1.55337	1.33973	1.2071	1.14698	1.49575	1.27147	1.37756	1.34171
6.17367	1.80193	1.63041	1.50391	1.37088	1.7589	1.63745	1.70596	1.62992
6.34033	2.13212	1.95274	1.81011	1.61974	2.01305	2.05094	2.09334	1.95315
6.507	2.36662	2.21076	2.06903	1.86864	2.24319	2.50159	2.48121	2.24872
6.67367	2.80406	2.41473	2.32279	2.13221	2.4448	2.97665	2.90604	2.57161
6.84033	3.1038	2.55335	2.58986	2.42193	2.66741	3.3935	3.36292	2.8704
7.007	3.39815	2.57345	2.79804	2.63742	2.83923	3.6919	3.74896	3.09816
7.17367	3.7025	2.70423	2.93868	2.79188	2.92412	3.84535	3.99417	3.27156
7.34033	3.92725	2.6817	3.06638	2.93387	3.02494	3.98959	4.25098	3.41067
7.507	4.07799	2.74497	3.15704	3.02101	3.10502	4.13412	4.46718	3.52962
7.67367	4.17809	2.75674	3.22552	3.16981	3.15022	4.18651	4.59969	3.60951
7.84033	4.2764	2.8044	3.2674	3.28558	3.20458	4.23459	4.75254	3.68936
8.007	4.2729	2.78178	3.32226	3.18127	3.2237	4.24134	4.86439	3.69823
8.17367	4.37181	2.89897	3.30885	3.17897	3.23318	4.17894	4.81455	3.71218
8.34033	4.41966	2.7359	3.35673	3.18905	3.24296	4.20441	4.84699	3.71367
8.507	4.48247	2.76633	3.37253	3.19266	3.28072	4.18191	4.68733	3.70913
8.67367	4.45133	2.76455	3.38477	3.23174	3.30282	4.16245	4.68178	3.71135
8.84033	4.44825	2.78754	3.39545	3.22914	3.30131	4.16062	4.64883	3.71016
9.007	4.49609	2.74399	3.38484	3.24569	3.31907	4.19462	4.62921	3.71622
9.17367	4.35804	2.70555	3.3833	3.2273	3.33448	4.17511	4.60782	3.68451
9.34033	4.38971	2.69601	3.39006	3.24956	3.30469	4.14958	4.60527	3.68355
9.507	4.23647	2.64324	3.38161	3.23982	3.35154	4.16509	4.51819	3.64799
9.67367	4.17348	2.63137	3.41482	3.36805	3.26327	4.18259	4.61709	3.66438
9.84033	4.24511	2.61148	3.38891	3.32762	3.23146	4.15634	4.62098	3.65456
10.007	4.10262	2.58952	3.39748	3.33792	3.22119	4.18096	4.56308	3.62754
10.1737	4.08132	2.62288	3.41897	3.34293	3.22341	4.18882	4.71421	3.65608
10.3403	4.06104	2.6636	3.4019	3.28235	3.21234	4.18614	4.67504	3.64034
10.507	3.97864	2.61981	3.4245	3.27996	3.23557	4.21941	4.72196	3.63998
10.6737	3.98125	2.6203	3.40768	3.24265	3.22633	4.22671	4.75611	3.63729
10.8403	4.03042	2.74229	3.39118	3.17153	3.24467	4.29632	4.74382	3.66003
11.007	3.94696	2.62087	3.38711	3.1455	3.2697	4.21256	4.68575	3.60978
11.1737	3.72947	2.56984	3.38022	3.04584	3.21094	4.12845	4.63587	3.52866
11.3403	3.71755	2.5681	3.32022	3.09606	3.18611	4.05595	4.61277	3.50811
11.507	3.66964	2.54036	3.2608	3.04669	3.14655	4.00119	4.72449	3.48425
11.6737	3.62532	2.59975	3.30467	3.04101	3.18641	4.0421	4.68228	3.49736
11.8403	3.64299	2.46614	3.32233	3.04777	3.19889	4.02443	4.74734	3.49284
12.007	3.71909	2.44502	3.4377	3.01687	3.23522	4.08881	4.83249	3.53931
12.1737	3.70914	2.48619	3.34008	2.96057	3.20716	4.11057	4.84618	3.52284
12.3403	3.68486	2.43185	3.29523	2.94818	3.1881	4.02815	4.82838	3.48639
12.507	3.38323	2.40492	3.42899	2.96682	3.22274	4.08741	4.87539	3.48136
12.6737	3.68606	2.3656	3.4715	2.97828	3.23511	4.07548	4.84494	3.52242
12.8403	3.66224	2.31898	3.49717	3.00765	3.24105	4.03615	4.92597	3.52703
13.007	3.66772	2.4056	3.52063	3.07432	3.24694	4.0232	4.90709	3.54936
13.1737	3.74964	2.2557	3.40472	3.08159	3.27071	3.99767	4.95299	3.53043
13.3403	3.66665	2.26615	3.40369	3.08185	3.27863	3.99736	4.94645	3.52011
13.507	3.72571	2.27466	3.38059	3.22639	3.29887	4.04265	4.98763	3.56236
13.6737	3.80772	2.30451	3.42476	3.11603	3.30057	4.0589	4.98902	3.57164
13.8403	3.75407	2.19712	3.55997	3.12473	3.3815	4.0313	5.04464	3.58476
14.007	3.74672	2.25997	3.64404	3.0974	3.33943	4.04371	5.13073	3.60886
14.1737	3.74825	2.27726	3.56094	3.02493	3.26342	4.11929	5.07933	3.58192
14.3403	3.71405	2.27	3.60716	3.03396	3.2711	4.14264	5.10584	3.59211
14.507	3.76968	2.2425	3.62981	2.98193	3.25393	4.13079	5.06768	3.58233
14.6737
14.8403
15.007

## Sheet: S.Fig.1E
Time (min)	Myocyte01	Myocyte02	Myocyte03	Myocyte04	Myocyte05	Average
0.0106667	1.069	1.09117	1.10559	1.05342	1.05244	1.07432
0.0595	1.01027	1.01699	1.03582	1.00238	0.980402	1.00917
0.204667	0.989179	0.954782	0.995613	0.988018	0.956868	0.976892
0.371333	1.01226	1.00755	1.02767	0.993478	0.993142	1.00682
0.538	1.0262	1.01252	1.03696	1.01934	0.965484	1.0121
0.704667	1.01298	1.00593	1.03283	1.00988	1.0372	1.01976
0.871333	1.01299	1.00651	1.02679	1.00496	0.994605	1.00917
1.038	0.993211	0.989854	1.01328	0.995586	0.983609	0.995108
1.20467	1.00925	0.991508	1.01599	1.01035	1.00056	1.00553
1.37133	1.03142	0.972083	0.975152	0.985828	0.970611	0.987018
1.538	0.988139	0.959825	0.98029	0.981163	0.97707	0.977297
1.70467	1.00172	0.921476	0.985357	0.998831	0.971646	0.975805
1.87133	0.999291	0.976843	0.985134	1.00076	0.992305	0.990867
2.038	0.992849	0.960015	0.977265	0.999532	1.01584	0.9891
2.20467	0.989097	0.979416	0.970442	0.983227	0.950881	0.974612
2.37133	0.992959	0.961538	0.961381	0.974664	1.07682	0.993472
2.538	0.990749	0.952755	0.966411	0.983454	1.03354	0.985382
2.70467	1.00442	1.0079	0.972782	0.997521	0.972067	0.990938
2.87133	0.96591	1.00778	0.965308	0.978817	0.956535	0.974871
3.038	0.965077	0.991098	0.970468	0.974869	0.954027	0.971108
3.20467	0.953445	0.987407	0.974207	0.959199	0.949164	0.964684
3.37133	1.01384	1.01226	0.984337	1.01797	0.957008	0.997082
3.538	1.016	0.989534	0.956971	1.00664	0.946181	0.983064
3.70467	0.950588	0.980998	0.988355	1.03991	0.983551	0.98868
3.87133	0.99322	1.01786	1.07743	1.05534	0.998942	1.02856
4.038	1.01632	1.0008	1.01898	1.04048	1.02415	1.02015
4.20467	0.98235	1.02146	0.879946	1.02705	0.976322	0.977425
4.37133	0.897351	0.982679	0.996306	1.0038	0.981294	0.972286
4.538	0.997936	1.00157	0.962844	1.01195	1.00227	0.995314
4.70467	0.984654	1.00902	0.969421	1.00322	1.03496	1.00025
4.87133	0.965644	0.995917	0.977446	0.992932	1.03298	0.992984
5.038	0.985286	1.05096	1.01712	0.993439	1.06939	1.02324
5.20467	0.9593	1.04521	1.01904	0.975715	1.07808	1.01547
5.37133	0.944338	1.03531	0.978524	1.01233	1.14897	1.0239
5.538	0.924901	1.05702	0.944368	0.952001	1.12072	0.999802
5.70467	0.970496	1.08237	0.900616	0.964956	1.05265	0.994217
5.87133	0.956554	1.08094	0.905504	0.930811	0.976104	0.969982
6.038	0.920492	1.01084	0.921973	0.901503	0.92788	0.936537
6.20467	0.952861	0.967276	1.0309	0.899585	0.897576	0.94964
6.37133	1.12714	0.912223	0.996026	0.917799	0.88334	0.967305
6.538	1.08285	0.907686	0.907447	0.907319	0.903156	0.941691
6.70467	1.00103	0.881006	0.865842	0.882919	0.9036	0.90688
6.87133	0.937753	0.850345	0.835054	0.878524	0.871916	0.874718
7.038	0.902956	0.877368	0.809049	0.881388	0.858773	0.865907
7.20467	0.888123	0.861898	0.801495	0.891105	0.852716	0.859067
7.37133	0.875344	0.857285	0.762336	0.893694	0.839047	0.845541
7.538	0.86601	0.869709	0.766794	0.898022	0.866759	0.853459
7.70467	0.841651	0.805686	0.742174	0.906103	0.835775	0.826278
7.87133	0.900952	0.875877	0.782319	0.977471	0.870737	0.881471
8.038	1.12033	1.00049	0.918	1.06032	0.983478	1.01652
8.20467	1.48918	1.18784	1.20744	1.27645	1.19967	1.27212
8.37133	1.86168	1.41105	1.57103	1.50132	1.442	1.55742
8.538	2.1695	1.67993	1.94697	1.68242	1.6943	1.83463
8.70467	2.38221	1.89288	2.25107	1.85783	1.9131	2.05942
8.87133	2.51299	2.11003	2.46682	1.95427	2.13164	2.23515
9.038	2.61829	2.28263	2.59591	2.08055	2.42119	2.39971
9.20467	2.72028	2.39657	2.72846	2.26506	2.68448	2.55897
9.37133	2.78026	2.53487	2.84281	2.40388	2.91669	2.6957
9.538	2.85936	2.70688	2.92499	2.67744	3.02078	2.83789
9.70467	2.94197	2.77204	3.00502	2.92201	3.12281	2.95277
9.87133	3.0211	2.88316	3.02535	3.11919	3.19531	3.04882
10.038	3.1776	2.85542	3.05672	3.42996	3.26237	3.15641
10.2047	3.29156	3.04687	3.05219	3.68392	3.27128	3.26916
10.3713	3.36649	3.11636	3.06274	3.85973	3.31028	3.34312
10.538	3.39741	3.11056	3.06553	3.84551	3.33893	3.35159
10.7047	3.46332	3.22416	3.07329	4.02695	3.36349	3.43024
10.8713	3.47476	3.05897	3.01126	3.83537	3.40052	3.35618
11.038	3.47151	3.29265	2.97657	3.87182	3.39528	3.40157
11.2047	3.49977	3.31049	2.94208	4.03511	3.41898	3.44129
11.3713	3.50421	3.40796	2.88674	3.99111	3.4418	3.44636
11.538	3.51496	3.4169	2.88558	4.13544	3.47218	3.48501
11.7047	3.49177	3.38548	2.81694	4.19161	3.47299	3.47176
11.8713	3.51175	3.53946	2.88414	4.38169	3.51913	3.56724
12.038	3.51782	3.51459	2.86606	4.43673	3.54316	3.57567
12.2047	3.50754	3.73799	2.84659	4.16055	3.55914	3.56236
12.3713	3.51858	3.6616	2.90031	4.34666	3.60559	3.60655
12.538	3.51389	3.63841	2.87319	4.30026	3.62674	3.5905
12.7047	3.51927	3.70695	2.87179	4.41522	3.64317	3.63128
12.8713	3.50748	3.8535	2.89863	4.25281	3.68449	3.63938
13.038	3.46386	3.85327	2.82488	4.31419	3.68342	3.62792
13.2047	3.47839	3.89194	2.81608	4.25855	3.70051	3.62909
13.3713	3.45216	3.90694	2.80948	4.17647	3.69512	3.60804
13.538	3.44212	3.75031	2.79471	4.13518	3.7129	3.56704
13.7047	3.47329	3.90122	2.81305	4.14256	3.74438	3.6149
13.8713	3.45255	3.84992	2.77092	4.18841	3.71131	3.59462
14.038	3.46181	3.84388	2.80029	4.3409	3.75145	3.63967
14.2047	3.43439	4.08826	2.79018	4.36814	3.73451	3.68309
14.3713	3.46229	3.77259	2.8164	4.33801	3.73728	3.62531
14.538	3.46049	3.86497	2.81009	4.49101	3.78359	3.68203
14.7047	3.44407	3.80017	2.79319	4.57609	3.79131	3.68097
14.8713	3.46296	3.78899	2.8376	4.5211	3.80422	3.68298
15.038	3.45519	3.73181	2.80657	4.53774	3.80162	3.66659
15.2047	3.45449	3.77359	2.81271	4.45124	3.8152	3.66145
15.3713	3.46163	3.76587	2.84199	4.37162	3.88251	3.66472
15.538	3.46457	3.94489	2.8289	4.21786	3.85408	3.66206
15.7047	3.45604	3.64021	2.85865	4.29435	3.85964	3.62178
15.8713	3.45872	3.87865	2.84823	4.29393	3.8872	3.67334
16.038	3.45312	3.84994	2.84871	4.17628	3.88477	3.64256
16.2047	3.45666	3.63223	2.83783	4.22404	3.88001	3.60615
16.3713	3.43845	3.84494	2.86061	4.1625	3.90583	3.64247
16.538	3.48049	3.77106	2.87729	4.15869	3.92199	3.6419
16.7047	3.47863	3.83294	2.8484	4.15608	3.90838	3.64489
16.8713	3.4792	3.71241	2.8517	4.2408	3.93409	3.64364
17.038	3.46393	3.76004	2.83942	4.08613	3.93075	3.61605
17.2047	3.45671	3.93323	2.82262	4.05732	3.96322	3.64662
17.3713	3.43391	3.73537	2.7917	4.01257	3.92515	3.57974
17.538	3.46631	3.68563	2.86058	4.05667	3.96812	3.60746
17.7047	3.44454	3.7252	2.8318	4.05397	3.96176	3.60345
17.8713	3.44008	3.63297	2.85458	4.06021	3.97581	3.59273
18.038	3.44082	3.52013	2.86172	4.08701	3.94247	3.57043
18.2047	3.43821	3.67787	2.8711	4.1769	4.01979	3.63677
18.3713	3.24857	3.4807	2.8449	4.18061	3.94708	3.54037
18.538	3.4523	3.672	2.87131	4.2705	4.02093	3.6574
18.7047	3.45243	3.63609	2.8541	4.31055	3.99946	3.65053
18.8713	3.45095	3.68211	2.85203	4.47031	4.01666	3.69441
19.038	3.49503	3.61397	2.91061	4.54715	4.06308	3.72597
19.2047	3.50128	3.53967	2.94433	4.01643	4.0541	3.61116
19.3713	3.4913	3.37226	2.91657	3.92883	4.07083	3.55596
19.538	3.52606	3.67656	2.93378	3.90955	4.07325	3.62384
19.7047	3.54917	3.66838	2.95522	3.93221	4.09603	3.6402
19.8713	3.5565	3.73013	2.96058	3.91251	4.14316	3.66058
20.038	3.5168	3.69378	2.93833	3.94745	4.13031	3.64533
20.2047	3.59166	3.71685	2.89899	3.98797	4.0986	3.65881
20.3713	3.57136	3.70176	2.92411	3.96062	4.12152	3.65587
20.538	3.57912	3.6813	2.99947	3.96352	4.17973	3.68063
20.7047	3.58327	3.7601	3.00983	3.86084	4.17121	3.67705
20.8713	3.59203	3.68981	3.02761	3.7496	4.19338	3.65049
21.038	3.58659	3.6809	2.99914	3.61061	4.16894	3.60923
21.2047	3.59417	3.73788	2.95622	3.50096	4.18052	3.59395
21.3713	3.54984	3.77356	2.89761	3.34391	4.13621	3.54023
21.538	3.58999	3.58665	2.89772	3.24402	4.10768	3.48521
21.7047	3.55772	3.69933	2.80022	3.14755	4.07708	3.45638

## Sheet: S.Fig.1F
Dose
x	Mean	SEM
-1	0
-0.52288	1.08363	0.270322
0	5.66224	0.811777
0.477	21.1418	5.16269
1	73.5113	5.7113
1.477	100	0
	100.158

## Sheet: S.Fig.1H
WT 1	WT 2	WT 4	DAAO 1	DAAO 2	DAAO 4
54.69	55.67	74.42	56.22	46.75	33.85
59.99	56.98	70.67	57.75	45.89	46.94
60.37	55.2	61.27	50.69	52.35	43.03
56.22	55.97	50.92	54.8	47.81	27.28
63.43	57.68	62.46	71.51	67.4	63.38
62.29	60.83	59.17	62.63	64.68	57.25
64.21	59.56	64.31	61.8	60.61	47.88
62.46	64.38	60.85	52.1	50.65	43.1
68.04	58.57	59.19	48.17	48.43	39.38
50.53	56.26		48.99	52.68	56.38
67.35	52.92		64.3	44.74	50.16
			59.05	49.01	33.67
			29.14	48.58	22.27
			60.7	40.74	39.04
			45.5	60.19	45.98
			61.56	57.97	39.69
					44.34

[truncated: 9 more sheets: S.Fig.1J, S.Fig.1K, S.Fig.2A, S.Fig.2B, S.Fig.2C, S.Fig.2D, S.Fig.3B, S.Fig.3C, S.Fig.3D]
